# Supplementary material for: Advancing Nanoscale Science: Synthesis and Bioprinting of Zeolitic Imidazole Framework-8 for Enhanced Anti-Infectious Therapeutic Efficacies
Source: Biomedicines. 2023 Oct 18;11(10):2832. doi: 10.3390/biomedicines11102832 (PMC10604899; doi:10.3390/biomedicines11102832)
Supplement: Supplementary file 1 [file biomedicines-11-02832-s001.zip]

Archive with 1 entries (1 files):
- biomedicines-2625863-supplementary.pdf
